# Supplementary material for: Consumption of Enriched Yogurt with PAF Inhibitors from Olive Pomace Affects the Major Enzymes of PAF Metabolism: A Randomized, Double Blind, Three Arm Trial
Source: Biomolecules. 2021 May 28;11(6):801. doi: 10.3390/biom11060801 (PMC8227157; doi:10.3390/biom11060801)
Supplement: Supplementary file 1 [file biomolecules-11-00801-s001.zip]

Archive with 1 entries (1 files):
- biomolecules-1211212-supplementary.pdf
